# Supplementary material for: Effect of Linseed Feeding on Carcass and Meat Quality and Intramuscular Fatty Acid Profile of Simmental Bulls Slaughtered at Different Ages
Source: Foods. 2025 Mar 21;14(7):1098. doi: 10.3390/foods14071098 (PMC11988707; doi:10.3390/foods14071098)
Supplement: Supplementary file 1 [file foods-14-01098-s001.zip]

Archive with 1 entries (1 files):
- foods-3496598-supplementary.pdf
